# Supplementary material for: Promotion and preservation of mobility and autonomy in old age through smart rollators—a qualitative study
Source: Front Digit Health. 2026 Apr 20;8:1783585. doi: 10.3389/fdgth.2026.1783585 (PMC13136103; doi:10.3389/fdgth.2026.1783585)
Supplement: Supplementary file 1 [file Table1.xlsx]

## Sheet: Categories with quotes
Main category	Subcategory		anchor example	Interpretation	Interview source	Time	Focus group (rollator user - RU , health professional - HP)
Using a walker in everyday life	Obstacles		However, one obstacle is that I am already too old. It gets worse every year. I’ll be 86 at the end of the year – and that rules out quite a few things.	Age is cited as a reason for ‘lack of exercise’	(A_AH_3, Pos. 56-57,T1)	T1	RU
			But my GP is actually an acquaintance, and he lives a good 3 kilometres away. Difficult.	Everyday destinations" are often further away, or reaching them depends on local transport services or relatives	(A_RH2.Teil, Pos. 57,T0)	T0	RU
			What about travelling? Do you still visit other cities, unfamiliar cities? S: No, not at all.	Loss of mobility & quality of life	(A_RH2, Pos. 66-67,T0)	T0	RU
			I can’t manage that anymore. So I can’t walk that far anymore.	One’s own physical ability as a limitation on social participation	(A_E_2_2, Pos. 87,T1)	T1	RU
			You keep bumping into things, and if you’re not careful, it just rears up like that. And then you can fall over it.	Risk of falling	(A_RH1, Pos. 27, T0)	T0	RU
			I’ve always had the feeling that it’s too much information for me. I can’t process all of that when I’m out and about. But then again, it’s not just meant for us.	Risk of cognitive overload due to the multitude of information messages displayed by the smart rollator	(A_RH2, Pos. 71)	T0	RU
			But I also mean that I now think, ‘It’s a flood of information; I can’t process it all anymore.’ But it’s not just intended for people of our age.	Information overload makes it difficult for the older generation to draw meaningful, actionable conclusions	(A_RH2, Pos. 73)	T0	RU
			I could imagine I’d get confused if there was too much going on; I wouldn’t know what to do. Then I’d just stand there and not be able to move on at all.	The flood of information makes it difficult for the older generation to draw meaningful conclusions that enable them to act	(A_RH2, Pos. 76)	T0	RU
			It’s so simple now because everything’s been explained, but I think, ‘Oh, that’s a lot – I can’t make sense of it all anymore.’	Without guidance or explanation, independent use is very difficult	(A_RH2, Pos. 78)	T0	RU
			I just stick to the roads I know. And if I ever do end up in Petersberg or wherever, I never go on my own. I take someone with me, or it just happens that someone comes along and says, ‘Oh no, let’s go round here instead; it’s better and nicer there’	Fear of the new, staying in familiar surroundings	(A_RH2, Pos. 247)	T0	RU
			I mean, as long as you can see, you know whether you’ve arrived or not. Where you wanted to go. If you can’t see anymore, then that’s... Then I wouldn’t dare use the rollator. I’d only go with someone accompanying me.	Especially with visual impairments, assistive functions are necessary for safe mobility and to prevent a loss of daily participation and quality of life	(A_RH2, Pos. 259)	T0	RU
			That certainly makes sense in unfamiliar places. But I don’t go to unfamiliar places or areas without an escort.	Escort services as a physical security measure. How can a sense of security be enhanced?	(A_RH2, Pos. 261)	T0	RU
			But how does it work? I can’t even imagine it.	Lack of experience with (digital) technology & knowledge of current technical developments	(A_AH_1, Pos. 15)	T0	RU
			Well, because of the whole situation. I wouldn’t do it on my own. Although the rollator – I think it works – but you also need the strength and the confidence that you can manage it.	Confidence in one’s own abilities is important for ‘extensive’ use of the rollator	(A_RH1, Pos. 33)	T0	RU
			And then you sort of see it up ahead, oh, it’s gone past me. You’re not as quick to react anymore.	Declining reaction time with age to warnings/prompts from the system or cognitive overload depending on the volume/type of messages from the assistive system	(A_RH2, Pos. 14)	T0	RU
			But places I don’t know and have never been to before – I wouldn’t go there on my own, and without having used it beforehand, without being picked up, I’d say.	Fear of the unknown and/or that something might happen; preference for familiar, safe surroundings	(A_RH2, Pos. 59)	T0	RU
	Hindrances in the environment		Yes, the heavy traffic. And then, as I said, the poor roads here	Exercise is avoided due to familiar road conditions and traffic	(A_E1, Pos. 66-67,T0)	T0	RU
			a slight incline and then it goes downhill, and that’s where I’m always afraid.	Small bumps make it difficult to get about or restrict mobility	(A_RH1, Pos. 9,T0)	T0	RU
			Well, for me, anyway. I always know where I’m going, where I want to go. And I’d rather go 200 metres further to stick to the road, because there’s no traffic there	Safe, familiar routes are preferred over unfamiliar ones because you know you’ll reach your destination.	(A_RH2, Pos. 16,To)	T0	RU
			I actually only go that way, along the paths I know, avoiding side roads and busy areas. And not at eight in the evening when it’s already getting dark.	relies on familiar & safe conditions and avoids situations/environments with a certain risk (low light, being out alone = fear?)	(A_RH2, Pos. 65,T0)	T0	RU
			We have an old town, we also have old town cobblestones, and that’s quite a strain on the forearms. That’s why many people who, for example, have shoulder pain now, avoid it. And then it’s a clatter-clatter-clatter into town and back again. Shoulder pain, it’s obvious	Movement is avoided due to familiar (poor) road conditions	(A_E1, Pos. 41)	T0	RU
			But that’s not suitable for a rollator on the forest floor et	Different tyres might be useful, and weight/walking frame are crucial	(A_RH2, Pos. 334, T0)	T0	RU
			S03: That’s what happens when you step onto the cobblestones; you get the wheel stuck for a moment or something. S05: And then the rollator rears up like that? S03 It comes to a standstill.	Risk of falling on uneven ground	(A_E1, Pos. 69-71)	T0	RU
	Subjective Views		Well, for me, the incentive is my laziness. The incentive would have to be there. – I know that, and so does my daughter. – And lots of people tell me I don’t use it indoors. But the stairs were fitted, after all. The rollator isn’t fitted, but there is a lift fitted. And I rarely use that either. Because I say, I’m just like that...	Is gamification an effective way to encourage more physical activity / a suitable incentive to get more exercise? Do you lack the motivation to exercise because you’re on your own?	(A_AH_3, Pos. 42,T1)	T1	RU
			Would that change if you had the chance? S10: No, it wouldn’t change. I have my principles and I don’t change my daily routine anymore. Not even with the modern things I’m seeing here now. Oh, you definitely need that.	A certain resistance to technical innovations/aids (generation-specific, no prior experience)	(A_RH2, Pos. 60-61, T0)	T0	RU
			And the routes we walk, or that I walk, are all mapped out. So I don’t go down unfamiliar paths or into neighbourhoods where you just have to look at the ground. You simply have to avoid that, or decide for yourself: do I go this way, or would I rather go that way? It’s a bit further, but it’s safer.	Safe, familiar routes are preferred; you know you’ll reach your destination, as opposed to new, unfamiliar routes – i.e. the shortest route isn’t necessarily the safest route: ‘navigation app’ / ground conditions, etc.	(A_RH2, Pos. 25)	T0	RU
			And would it, above all, help you to find your way in unfamiliar areas, or would it motivate you to explore unfamiliar areas? S10 [00:55:48]: Well, not me, but I’m not the benchmark. I wouldn’t go or drive into unfamiliar areas, even with someone accompanying me. (..) S14 [00:55:58]: Is it different for anyone else? Yes, that wouldn’t bother me. (.) S06 [00:56:03]: On the contrary, it would be a …	Reliable navigation is a help in specific cases & an incentive to explore new routes	(A_RH2, Pos. 263-266, T0)	T0	RU
			S4: Yes, but the backrest – I wouldn’t take that. I: You don’t want a backrest? S4: I’d rather sit like this. I: I prefer to sit like this.		(A_E2, Pos. 21-24)	T0	RU
			When shopping. When going for a walk	to maintain everyday activities	(A_E1, Pos. 2, T0)	T0	TU
			Unsteady gait!	provides safety for the user and thereby enables a certain degree of mobility	(AB1 Pos. 3)	T0	HP
			to promote muscle development	Post-op/hospital stay for mobilisation as a therapeutic measure	(AB1, Pos. 4)	T0	HP
			But I want to walk again. I’m taking short walks. But I want to be able to go to the dining room in my wheelchair, eat there and come back again.	Motivation for further improvement in one’s own state of health	(A_RH1, Pos. 7)	T0	RU
			My daily walks of about an hour with the rollator.	To maintain my physical fitness, mobility and independence	(A_RH1, Pos. 27)	T0	RU
			Oh well, before I even look for a place like that, I know full well I won’t be going there. And if there are routes to a friend’s house where I’m going for the first time and can’t quite manage it, then I won’t go. I’ll get someone to pick me up. So you do have to pay a bit of attention to safety.	Focus on one’s own physical limits & safety	(A_RH2, Pos. 57)	T0	RU
Digital assistance systems in a smart rollator	Requierements		And I also see a certain element of remote monitoring. That means a relative might be able to say, ‘OK, I’ll now enter some commands into this system remotely to get my grandma home. Or to see where she is?’	Remote access in an emergency or when needed may increase the user’s sense of security	(AB2, Pos. 29,T0)	T0	HP
			Above all, that you can really lean on it and that it supports you.	Stability is important	(A_E1, Pos. 43,T0)	T0	RU
			No, I don’t need it to be too heavy either. If you’re carrying shopping, it’ll end up being too heavy.	Weight is crucial for usability	(A_E1, Pos. 45,T0)	T0	RU
			I also have a seat like that to sit on. That’s important to me	Seat important for breaks	(A_RH1, Pos. 82,T0)	T0	RU
			Well, first of all, the appearance. You’ve got no idea what to look out for when you’re faced with this for the first time – that’s how it was for me. You just look: is it light?	Design and Weight are key purchasing factors	(A_RH1, Pos. 46)	T0	RU
			At some point, you can fold the whole thing up.	better storage and trasport options	(A_M, Pos. 8)	T0	RU
			What do you do if a resident doesn’t come back? S04: Then we go and have a look, search for them, and in the worst-case scenario, we actually call the police. If the rollator matches the last location you have. That wouldn’t be a bad idea, would it?	GPS for locating the user or controlling navigation makes sense	(A_RH2, Pos. 325-326, T0)	T0	HP
			What about theft protection? Is there such a thing? Because that would surely be quite expensive, wouldn’t it?	Consider security measures against theft	(AB_IG_1, Pos. 62,T0)	T0	HP
			I’d find it interesting – this has actually happened to me in my own experience – the stiffer it is, the more weight is on the handles. Perhaps there’s some sort of automatic mechanism, like brakes or whatever, so that the device could better prevent a fall, however that works. Because otherwise it rolls away quickly. Perhaps there’s an automatic braking function or something like that.	Automatic braking function based on posture detection, preventing the rollator from rolling away	(AB_K_1, Pos. 17,T0)	T0	HP
			So that you could, so to speak, use it as a diagnostic tool beforehand.	Diagnostics of posture recognition with implications for therapeutic measures & correction during use	(AB_K_3, Pos. 9; T0)	T0	HP
			Yes, Navi, I can imagine that. And it’s not just older patients, but also simply those with cognitive impairments	Navigation is a useful feature for all users	(AB_IG_2, Pos. 18,T0)	T0	HP
			So, that emergency call button on the watch. And suppose the patient falls with the rollator, is lying on the floor, and can’t get up. Then they no longer have the means to call for help via the rollator. But they would have the watch to simply press the icon and call for help. So for that reason, I think – specifically for this emergency call button, which I often recommend to patients via smart…	Emergency call button/system on the rollator and/or smartwatch in the event of a fall	(AB_IG_2, Pos. 52,To)	T0	HP
			And also so that it is recorded and can be passed on to the physiotherapist, for example. So that targeted exercises could be prescribed, for instance.	Posture recognition useful for planning therapeutic measures	(AB_K_1, Pos. 12,T0)	T0	HP
			Then it might be nice if the device could speak when someone is actually there.	Interactive voice control as an assistive function	(BDG_Gruppe1_HD, Pos. 88, T0)	T0	HP
			Many people wear hearing aids, the battery status of which is now also displayed on the smartwatch, for example. Perhaps this could be transmitted directly to it,	Audio playback is useful with potential pairing to hearing aids, broadening the user base	(AB_IG_1, Pos. 20; T0)	T0	HP
			But I also think that I now feel this is a flood of information; I can’t process it all anymore. But it’s not just intended for people of our age.	Keep cognitive demands low through simple design and functionality to ensure usability and user acceptance	(A_RH2, Pos. 73,T0)	T0	RU
			Couldn’t we basically equip it with some sort of GPS	GPS would be useful for locating the user or controlling navigation	(AB_IG_2, Pos. 57,T0)	T0	HP
			If I’m heading over to my rollator right now, I’d like the app to tell me, ‘OK, it’s slippery outside.’ S03: That would be brilliant, of course. S02: That might be possible... But perhaps that could also be an optional feature with the weather.	Weather display to help decide whether to go out or how safe the weather conditions are for getting about	(AB_IG_1, Pos. 38-40, T0)	T0	HP
			S04: Or, for example, that would definitely need to be downloaded too, wouldn’t it? S01: Exactly. S04: So, what the battery level is.	Ensuring all systems are operational and a potential warning/reminder function for battery level	(AB_IG_1, Pos. 41-43; T0)	T0	HP
			Well, I think that simply has to be looked at on an individual basis. It depends on what the person wants. One person might want their mobile phone in there and always want to hear an audible alert. And another might reject that completely.	Individual adjustment of the assistance systems	(AB_K_3, Pos. 73, T0)	T0	HP
			It might not be a bad idea if we had a certain damping effect. Especially with our pavement here, so it doesn’t put so much strain on the joints. A bit of cushioning on the handles, sort of…	suspension on the rollator to take the strain	(A_E2, Pos. 27; T0)	T0	RU
			HP: – And if you know you can manage the 400 metres back, he says at 400 metres. SPEAKER_02 That’s good. HP: Stop, take a detour, otherwise you won’t make it back.	Warning when reaching personal exertion limit (max. distance) or in case of physical overexertion (prompt to take a break)	(A_E_2_2, Pos. 95-97,T1)	T1	RU
			Sometimes you need a bell to get them to move aside. – So they make way,	To be able to move around safely without having to shout or speak loudly	(A_E_2_2, Pos. 199,T1)	T1	RU
			Provided all this is built in and the rollator doesn’t become any heavier than it already is.	Keep the additional weight of the technology to a minimum	(A_E_2_2, Pos. 223,T1)	T1	RU
			I’d love to have a light.	Lighting to improve safety and extend the time of day it can be used	(AB_IG_2, Pos. 39,T0)	T0	HP
			S02: With dementia, navigation can be a bit of a challenge. S01: Of course, if you have someone who is lucid. Who is cognitively lucid. And has simply got lost. Then it makes sense.	Navigation in principle. Useful, but its benefit is questionable for people with dementia	(AB_M_3, Pos. 82-83,T0)	T0	HP
			What do you actually do for blind people? They can’t read any of this at all.	Voice control is particularly necessary for people with visual impairments, along with haptic feedback	(AB_IG_3, Pos. 4,T0)	T0	HP
			S01 If I can’t, then I’ll just sit on it. S05 So that’s important, isn’t it? S03 Yes, yes	Seating option in case of exhaustion / lack of strength	(A_E1, Pos. 47-49)	T0	RU
			I reckon it should stay as light as possible, as light as it can be,	weight is crucial for use	(AB2, Pos. 72)	T0	HP
			The basket is very important. Yes. I don’t need to carry it. Yes.	Storage space for carrying shopping or a bag	(A_E1, Pos. 6)	T0	RU
			So a prerequisite for me would be that, before the patient sets off with the rollator, the rollator is properly adjusted to that patient. So that it doesn’t constantly need adjusting and correcting	Basic calibration of the rollator settings makes sense, especially after transport by car	(AB_K_3,Pos. 14)	T0	HP
			Yes, just like Siri or the sat-nav lady or whoever says, ‘Please turn right at the next traffic lights, watch out, red light.’ S05: Yes, have a sniff of that. S04: Well, that would be so much easier, because via the hearing aid, a connection. I mean, there are already lots of things	acoustic playback that makes sense, with the possibility of pairing with hearing aids	(AB_K_3, Pos. 61-63)	T0	HP
			Many people wear hearing aids, and the battery level is now displayed on the smartwatch, for example. Perhaps you could transmit that directly to it, so to speak,	sensible audio playback with potential pairing to hearing aids	(AB_IG_1, Pos. 20)	T0	HP
			This voice prompt could also be optional. I mean, one person might say: “Oh, that’s brilliant.” Another might think, “That’s not right, I don’t want that, I’ll try something else.”	Individual configuration tailored to user needs is important	(AB_IG_1, Pos. 22)	T0	HP
			But that would be one option: if you switch it on and off, you’d hear: “Turn now, right, left. Watch out for a pothole.”	Individual ways of using the functions are necessary	(AB_IG_1, Pos. 22)	T0	HP
			If I’m heading over to my rollator right now, I’d like the app to tell me, ‘OK, it’s slippery outside.’ S03: That would be brilliant, of course. S02: That might be possible... But perhaps that could also be an optional feature linked to the weather.	Incorporating the weather forecast makes sense for your own project	(AB_IG_1, Pos. 38-40)	T0	HP
			When you press Help, what happened again? So you could set it yourself. S01: There was... where is that here? I don’t have anything there now. So with ‘Help’, you could call contacts. I mean, the ones that are preset.	Simple, intuitive design for easier understanding	(AB_IG_1, Pos. 56-57)	T0	HP
			S7: Or that I can now get directions, if I’m somewhere now – for example, you’re visiting your children and say you’re going for a walk in the park, and then I have no idea how to get back.	Remote maintenance/control of the UI is useful when the user is stuck	(AE_M, Pos. 42)	T0	RU
			Can I also set this to voice, so to speak? I mean, there are people who can’t read very well or can’t read anymore.	Voice control, particularly for people with visual impairments	(AB_IG_2, Pos. 4)	T0	HP
			Yes, navigation – I can imagine that. And it’s not just older patients, but also simply those with cognitive impairments	Navigation is generally a useful feature for all users	(AB_IG_2, Pos. 18)	T0	HP
			For specific needs, this must be individually adapted.	Individual configuration according to user needs is important	(AB_IG_2, Pos. 18)	T0	HP
			So, this emergency call button on the watch. And suppose the patient falls with their rollator, is lying on the floor and can’t get up. Then they no longer have the option of calling for help via the rollator. But they would have the watch to simply press the icon and call for help. So for that reason, I actually think this emergency call button – which I often recommend to patients via a smartwa…	Emergency call button/system on the rollator and/or smartwatch in the event of a fall	)AB_IG_2, Pos. 52)	T0	HP
			But as soon as the thing gets smarter, in the sense that there’s technology on it, it might also be tempting to steal it somehow. Because, well, as soon as there’s technology on it. I mean, even pushchairs get stolen. So yes, having a GPS on it.	Take the risk of theft into account during development	(AB_IG_2, Pos. 61)	T0	HP
			S02: Yes, but not every fall requires an ambulance.	Link fall detection to an "emergency call"	(AB_IG_3, Pos. 24)	T0	HP
			S02: Yes, you could do that via the camera, because if they shout: “Alexa, I need an ambulance. I’ve fallen, everything hurts.”	Emergency call function via camera recognition of the user	(AB_IG_3, Pos. 88)	T0	HP
			S1: Well, I’d quite like it if it vibrated. And showed a notification when you’re out and about. And that the relatives... Well, I’d quite like that... I: You’d like that? S1: Yes. I: And the risks? S1: Yes, those three things.	Basic functions: vibration as a warning system, hazard detection and call function to relatives/emergency doctor	(A_E2, Pos. 4-8)	T0	RU
			I: What about the wheels? Would you prefer the wheels here as they are, or bigger? There are different types, after all. Are the wheels OK? NAME, the wheels – are they OK for road use, or would you prefer something a bit bigger? S6: They could be a bit bigger.	Different tyres depending on the surface make sense	(A_E2, Pos. 28-29)	T0	RU
			S10 So that you’re prepared when that happens. Yes, I’ll do that then and get a head start. The warnings make a lot of sense to me. I also notice sometimes that I just fall back and then trip over the wheels. That I bump into them and then I straighten up again and open myself up properly. (..) It’s not a bad thing to get a gentle signal.	Warning messages are particularly useful when it comes to posture	(A_RH2l, Pos. 238)	T0	RU
			I had a smartwatch. It tracked the GPS location. But only to her relatives. That means we didn’t actually know where she was. //S18: You then called her relatives//	GPS is useful; consider data protection & consent as legal aspects	A_RH2, Pos. 326)	T0	RU
			And if these options we’ve described are available and can be selected for the respective users, then I think that’s ideal. If it’s there. Because the requirements we’ve apparently asked for are different.	Individual needs for functions vary, options available	(A_RH2, Pos. 289)	T0	RU
			S02: But if he’s constantly checking that, we’re just driving the poor person standing there by the rollator mad. I think whether it’s positioned correctly depends on the rollator’s settings; it has to be set properly. It’s no use to me if it shows here that the rollator isn’t set correctly; then I might as well not set off at all. If you practise this beforehand, before you set off, then perhaps…	Subtle monitoring & assistance system to avoid overwhelming and unsettling users with information	(AB_IG_2, Pos. 10)	T0	HP
			We don’t have to use all of it. I always say that if someone sets up three options that we’re happy with, that’s progress for us.	Choices regarding the functions	(A_RH2, Pos. 289)	T0	RU
	Sensor-based environment & posture		A feature like that would be useful. Yes. That way, the person accompanying you doesn’t have to do it.	You’re only vaguely aware of your own poor posture	A_AH_1, Pos. 124-128,T1)	T1	RU
			When I use a rollator, my daughter is usually with me and she sees how I use it. And she tells me off every time, saying, ‘You’re standing too far away.’	Users are only partially aware of their own poor posture & require external sources (PFL, relatives)	(A_AH_1, Pos. 102-103)	T1	RU
			That the posture needs to be adjusted? (.) Yes, in my case, yes. (..) Perhaps as a little reminder that one should... I think that makes sense.	Posture analysis/correction to prevent further degeneration	(A_RH2, Pos. 208,T0)	T0	RU
			That’s always normal. For some people, that’s the normal state. S10: Yes, exactly. Not yet. S17: I’ve seen that with my grandmother, for example. When she started using the rollator. At some point, she really did develop a bit of a hunch. She was getting smaller and smaller, even though she used to walk quite upright.	Posture analysis/correction is regarded as a useful feature	(A_RH2, Pos. 214-216,T0)	T0	HP
			S06: Did you have any bicycles with you?	Detection of potentially dangerous objects in everyday life from the user’s perspective	(A_RH2, Pos. 11-13,T0)	T0	RU
			I: So a rear-facing camera might also be an option. S1: Of course, if you want to be properly safe. Then I’d also wonder where the camera should go.	Forward and rear environment detection makes sense	(AB_K_2, Pos. 48-49,T0)	T0	HP
			Or you could make a mount that fits everything, with the camera integrated into the mount. Where you can choose whether to attach a mobile phone or a tablet, depending on what you prefer. Those with poor eyesight will probably get on better with a tablet, because it’s easier to read	Adjustable mount for smartphone/tablet as required	(AB_K_2, Pos. 37)	T0	HP
			. Perhaps there’s also the option of detecting areas based on light... especially now with the change of seasons. Or there might be very poorly lit areas.	Lighting for better visibility and safer movement	(AB_K_1, Pos. 73)	T0	HP
			So perhaps you could hide them a bit. I might put them down here. (..) I think it would be cool, as it is here, to have a lot fitted underneath. So it’s not on the right, left, top or bottom. I think I’d fit a lot of it underneath somehow.	Ideal position for CPU / sensors underneath the seat	(AB_K_3, Pos. 26)	T0	HP
			These electric scooters. S10: Yes, they’re dangerous and I hate them.	Risk assessment.	(A_RH2, Pos. 9-10)	T0	RU
			S06: Did you include bicycles?	Risk assessment	(A_RH2, Pos. 11-13)	T0	RU
			that posture needs to be adjusted? (.) Yes, for me, yes. (..) Perhaps as a little reminder that one should... I think that makes sense.	Posture analysis / correction with a view to preventing further degeneration	(A_RH2, Pos. 208)	T0	RU
			S17: That’s always normal. For some people, that’s the normal state. S10: Yes, exactly. Not yet. S17: I’ve seen that with my grandmother, for example. When she started using the rollator. At some point she really did develop a bit of a hunch. She was getting smaller and smaller, even though she used to walk quite upright.	Posture analysis / correction	(A_RH2, Pos. 214-216)	T0	HP
			When I use a walker, my daughter is usually there and she sees how I use it.	Users are only partially aware of their own poor posture & require external sources (professionals, relatives) for correction	(A_AH_1, Pos. 102-103,)	T1	RU
			And she tells me off every time, saying I’m standing too far away.		(A_AH_1, Pos. 138)	T1	RU
			I lean on it too much. That’s just it. Then my arms hurt.	Incorrect user behaviour due to poor adjustment of the aid or insufficient confidence in one’s own physical ability (walking frame = safety anchor)	(A_AH_1, Pos. 143-146)	T1	RU
	Haptic Feedback		- It’s not a bad thing if it vibrates constantly, because that gives you a certain sense of security. And if there’s just one thing that triggers it automatically, perhaps it could be stronger, especially when there’s a pothole. I mean, I have to. Make the whole thing stronger so that patients pay attention to what’s going on.	Increase vibration intensity in the event of danger (car) & as the distance decreases	(A_E_2_1, Pos. 100,T1)	T1	RU
			Pleasant. Well, it wasn’t too intense; it was pleasant.	Vibration intensity is clearly felt	(A_E_2_1, Pos. 33,T1)	T1	RU
			Because I automatically go fast, I feel so safe with my rollator, I just speed off, yeah. If it’s like that, you’re going so fast, maybe vibrate a bit more strongly, and then I just know, you have to walk slower.	Warning at excessive speed, prevention of falls & physical strain	(A_E_2_1, Pos. 137,T1)	T1	RU
			But the vibration, that’s important. I like that. The bit with the handles. I mean, that’s a brilliant thing.	General acceptance of the assist function with increased personal safety	(A_E_2_1, Pos. 143,T1)	T1	RU
			So, if there’s a danger now, it vibrates strongly, I’d be inclined to turn towards the source and look down, and perhaps not pay attention to what’s ahead, to the right or left	Risk of distraction and inattention	(AB_M_1, Pos. 33,T0)	T0	HP
			Neurological patients who have reduced sensation. On one side due to a stroke. (.) The sort you’d normally let rummage around in a cherry pit box. (..) That’s why I’m considering the type of handle, but perhaps also a type of vibration that simply serves as a therapeutic solution throughout. (...)	Therapeutic vibration for neurological patients	(AB_M_1, Pos. 47,T0)	T0	HP
			But those with neuropathy may not even notice it.	Individual intensity control tailored to needs is necessary	(AB_M_2, Pos. 14; T0)	T0	HP
			Or for people who currently have hemiparesis or other limitations. If I can’t move my hands, or if, for example, I have contractures and can’t open my hands at all. So I think it would be nice if the grip position were fully adjustable	Modular handles / cup-shaped handle as a possible solution	(AB_M_2, Pos. 49,T0)	T0	HP
			S01: I do actually wonder, just like Grandma Ilse, whether, when she’s 60 or 70, she’ll actually be cognitively capable of, firstly, sensing it, and secondly, processing it at all. (..) I think you could easily overwhelm someone completely.	Various vibration patterns, particularly when combined with other functions (navigation, posture detection, warnings, etc.), tend to be more of a distraction than a help	(AB_M_3, Pos. 25,T0)	T0	HP
			S02: Well, definitely in the case of hazards. And when turning, short, intermittent vibrations work too. So, right, left. (..) S02: You just have to be able to clearly distinguish it from danger. That’s the thing.	Clear distinction between individual situations is important	(AB_M_3, Pos. 65-66,T0)	T0	HP
			I2: Or does it make sense to you that we can address different points on the hand? P1 [00:16:54]: No, because many people have limitations with their hands. With their sensory perception, so they can’t feel it anymore. If it’s the whole grip, they can feel that. So better a bit less functionality, but reliable.	Cave: Sensory limitations in people --> Strength control	(AB_M_1, Pos. 102-103,T0)	T0	HP
			Or do you see it as a risk that if it vibrates a little, you won’t know why it’s vibrating? Or that you might even be distracted from the danger? S11: I wouldn’t say it’s distracting. But you’d realise you need to change something now. I2: And the vibration itself – did it tingle? Or was it unpleasant for you? Was it pleasant? T7: Unpleasant. I2: Unpleasant.	Warning system draws attention to the situation	(A_M, Pos. 107-111,T0)	T0	HP
			To be perfectly honest, I come from neurology. Our patients all have cognitive impairments. I’m quite critical of these signals. Yes. Because we also test patients’ attention, for example. Do you know the ‘pineapple tree’ game, where you press a button whenever an ‘A’ appears? And our patients press the buttons wildly, no matter what comes up. And if different signals are transmitted to the hands…	Risk of cognitive overload for users due to a multitude of information signals, possibly only at the start of use; might it not be suitable as an aid for certain clinical conditions?	(AB_M_1, Pos. 25)	T0	HP
			Perhaps just one point: I know that some people have difficulty distinguishing left from right; even so, normally, when you say ‘right’, many people have to check – I have to look and see, ‘here is my right hand’. You could say that if the patient knows this – though they must know it beforehand – whenever my navigation system points to the right, it vibrates once or a dot indicates: ‘Here is the…	preferring a spot vibration for better understanding and handling	(AB_M_1, Pos. 29)	T0	HP
			Perhaps it would even make more sense if the mobile phone had an app that then says – which effectively translates the feedback from this digital rollator – ‘stop’. That might be better than it vibrating somewhere	Consider coupling multiple components	(AB_M_1, Pos. 30)	T0	HP
			So, if there’s a danger now, it vibrates strongly, I’d tend to turn towards the source and look down, and perhaps not pay attention to what’s in front, to the right or left	It’s a distraction at first use. Repeated use builds acceptance and trust	(AB_M_1, Pos. 33)	T0	HP
			Yes, the whole handle. So, when it comes to left and right, that’s what I could most easily imagine. It’s simply the whole handle.	Preferably vibration throughout the entire handle	(AB_M_1, Pos. 35)	T0	HP
			But well, the whole handle would be fine too. But then it would have to be clear to the user, so to speak, that in a situation where there’s a right and a left, my rollator gives me a signal. Because there are so many possible uses, and you usually just use the same things	Preferably vibration throughout the entire handle	(AB_M_1, Pos. 38)	T0	HP
			can you somehow set what you want to control? You could set it yourself. You could set it. Because I think, if you have someone who’s suffering from dementia, that could probably be a great help to them, I reckon. But for someone who’s not so good at managing that themselves, the most important thing is turning corners and avoiding hazards. (.) Or for someone else who says, ‘I want the full progr…	It is important to configure the assistance features to meet individual needs	(AB_M_3, Pos. 27)	T0	HP
			Different levels of sensitivity are important. Yes. And I would consider the grip as a whole.	Vibration patterns might be overwhelming and not precisely assignable for users	. (A_AH_M, Pos. 193-196)	T1	RU
			S9: The vibrations, that would be something. I: In what situations would it be useful for you? If you were to think about it yourself. S10: As a warning. S11: I think so too. I2: As a warning. As a navigation aid too? T11: Yes, of course.	basic function	(AE_M Pos. 92-97)	T1	RU
			S3: Yes, I’ve already got the fault in my left hand. So if you’re having trouble, you don’t notice it. So here, I don’t notice that one.	Cave: Sensory impairments in people --> Vibration intensity control	(AE_M, Pos. 17)	T1	RU
			Yes, well, you would notice it. But I mean, we can still have a proper look,	Depending on age and state of health	(A_RH2, Pos. 150)	T0	RU
			I suppose if I were reliant on a device like this, I wouldn’t go out on my own anymore.	The added value of the assistive systems is not recognised. Lack of trust in technology and one’s own capabilities	(A_RH2, Pos. 150)	T0	RU
			S10: If you change something on the road, I find it difficult with us.	Acceptance of the system depends on previous experience/knowledge with technical devices/applications	(A_RH2, Pos. 170)	T0	RU
			S15: But do you need that as a vibration? (..)	Postural correction, centre of gravity too far forward / back	(A_RH2, Pos. 210-211)	T0	RU
			S10: Definitely to attract attention first of all – what’s going on? Either stop or keep walking. That’s then up to each individual.	Guidance system – something is happening	(A_RH2, Pos. 234)	T0	RU
			If the whole handle vibrates, then I know something’s not right. I’d just stop, quite simply. To see what’s going on.	The warning signal draws attention	(A_RH2, Pos. 243)	T0	RU
			S1: Yes, if that can be amplified, that’s even better.	Regulation of stimulus intensity and unilateral side selection makes sense	A_AH_M, Pos. 8)	T1	RU
			I: Would it make more sense to you if the whole handle just vibrated? And, for example, only varied in intensity?	Vibration patterns can be overwhelming and cannot be precisely identified by the user	(A_AH_M, Pos. 176-180)	T1	RU
	User Interface		So, from my point of view, I’d be focusing more on the device and wouldn’t be looking at the road at all.	Simple design/interface to avoid distraction/overwhelm	(AE_IG, Pos. 6,T0)	T0	RU
			There aren’t too many of them either. If the choice is too wide, I reckon that in the heat of the moment you’ll just get through it and switch it on. (..)	causes uncertainty / panic	(A_RH2, Pos. 51;T0)	T0	RU
			And how did you find the display? Could you see it clearly? Yes. And were those three points we discussed regarding the navigation actually helpful? Yes, certainly.	The UI design is clearly visible and understandable for users on a smartphone	(A_AH_M, Pos. 99-106,T1)	T1	RU
			There are also smartwatches, which have an ECG function, for example. If someone with heart problems or something similar were to experience a heart flutter, or an unnaturally high or low pulse, would it make sense to automatically notify someone straight away, such as a carer? S11: Definitely.	Connectivity to other digital tools for monitoring and providing assistance when needed is seen as a useful addition	(A_M, Pos. 138-139, T0)	T0	HP
			We were just discussing tablets or a watch like that; I think for that generation – not ours – a watch like that would be ideal for women. You always have it with you, with a phone or something.	Constant availability regardless of the walker is sensible & advantageous	(A_M, Pos. 141, T0)	T0	HP
			If you can see well, then that little watch would be lovely. But only then, because otherwise this is better. (...) So you really should move in a way that suits your age and the capabilities you still have	Vision & age as limiting factors for use	(A_RH2, Pos. 87,T0)	T0	RU
			Is that an incentive for you to say, ‘From tomorrow, I’ll try to keep walking and moving as much as I can’? – Or do you feel that way? SPEAKER_04 That would be something, wouldn’t it? SPEAKER_05 A motivator. – Yes? SPEAKER_04 Well, that would be something	UI activity statistics: perceived as a useful motivational tool for exercise	(A_AH_M, Pos. 108-115)	T1	RU
			That’s probably the best thing. I can’t always be looking at the screen. I have to look at the path as well. Look around, away from the path.	Risk of falling, stooped posture / linked to voice commands / vibration	(A_RH2, Pos. 20)	T0	RU
			Will it be like an emergency call button? Do you perhaps know of one? S10: Broadly speaking, that would be the best option if I start looking here.	Simpler, safer handling in an emergency (button reliably recognised as an aid)	(A_RH2, Pos. 104-105)	T0	RU
			Ah, I see, that’s it – you have to get your head round that first.	Simple, intuitive design for the UI	(A_AH_2, Pos. 81-82, )	T1	RU
			P2: Yes, but with a home emergency call system, for example, a watch isn’t ideal. So for a home emergency call system, a lanyard is better, especially at home. Because if I fall and land on the arm where the watch is, and I’m in pain and can’t move, then I won’t be able to reach the watch. With a lanyard, however, you still have the option of perhaps pulling on the cord with your other hand and s…	functional in the event of a fall	(A_M, Pos. 148-149)	T0	HP
			For example, these watches also have a fall detection feature, and they automatically send out an emergency call. (.) Would that be relevant for you in such cases? S10: Yes, for such cases. But otherwise, I’ve always been a bit against technology	Conservative mindset – fear of innovation	(A_RH2, Pos. 88-89)	T0	HP
Use of Digital Assistance Systems	Opportunities		And also so that it’s recorded and passed on to the physiotherapist, for example. So that there could be targeted exercises, for instance.	Posture recognition useful for planning therapeutic measures	(AB_K_1, Pos. 12)	T0	HP
			How is it used, for example, within the hospital itself? Well, I personally feel overwhelmed in an unfamiliar hospital because I don’t know... That the rollator can say: ‘Here’s your ward. You need to go to the third floor and take this lift.’	Relief for specialist staff in inpatient facilities combined with cost savings	(AB2, Pos. 44;T0)	T0	HP
			that this kind of service work performed by a future service robot can be transferred to a rollator. So these service robots would stand at the hospital entrance or somewhere like that and show people the way. Transferring something like that to a rollator – there are also wheelchairs at the entrances, after all/ T7: Which then take them to X-ray or CT or ECG, because they can’t find their way. T…	Indoor navigation & reducing the workload on staff, allowing staff to focus more on care tasks konzentrieren	(AB2, Pos. 46-48,T0)	T0	HP
			So if it comes to that, I’ll already be 70. And if I join then, at 70, I’ll know exactly where I’m heading and how it all works. After all, I’ve been doing this for 20 years now. S04: I wouldn’t reinvent the wheel. S02: I mean, those who are 80 now are a completely different generation.	Previous experience with technical and digital applications makes them easier to use and understand	(AB_IG_3, Pos. 56-58)	T0	HP
			And those who are joining us now, who are gradually settling in here and there, they’re younger, they get it. If I retire now, and I’m absolutely brilliant at using a smartphone, then I’ll be in a completely different starting position.	Previous experience/use of digital services is crucial for their acceptance and understanding	. (AE_IG, Pos. 21,T0)	T0	HP
			For specific needs, this must be individually tailored.	Individual configuration according to user needs	(AB_IG_2, Pos. 18,T0)	T0	HP
			Above all, not too many options at once. Not too much information. If you have the option to choose for me what I want, and nothing more, then you get confused along the way. (.) //S06: Yes, that’s right	Simplicity in the interface for greater acceptance and user-friendliness; set options as default, keep other functions in the background	(A_RH2, Pos. 95,T0)	T0	TN
			Could you imagine setting off on your own with a device like this? Speaker_05 Yes, of course. SPEAKER_02 Really? SPEAKER_05 – Why not?	The positive benefits of the assistance systems are recognised: maintaining independence, relieving the burden on relatives	(A_AH_3, Pos. 53-55)	T1	RU
	Barriers		T2: Costs. We touched on this briefly earlier. If Grandma Elsa lives alone, is on the state health scheme, has rent to pay and a small pension. That’s the sort of situation that actually really... I [00:00:54]: Then it won’t work. T2: Right, then it probably won’t work.	The cost of assistance systems and their affordability via the National Health Service or private insurance	(AB2, Pos. 8-10)	T0	HP
			Well, in my view, that’s too much technology; it needs to be made simpler.	Simple interface for user acceptance	(AE_K_1, Pos. 11,T0)	T0	HP
			T6: That’s also the general problem with digitalisation in Germany. Take the electronic patient record, for example. How long it takes to implement something like that and so on.	Legal and administrative barriers hinder the use of digital technologies	(AB2, Pos. 57,T0)	T0	HP
			S02: But if he’s constantly checking that, we’re just driving the poor chap standing there with his walker mad. I reckon whether he’s standing correctly depends on the walker’s settings – it has to be set properly. It’s no use to me if it shows here that the walker isn’t set correctly; then I might as well not set off at all. If you practise that beforehand, before you set off, then perhaps as a …	Avoid overwhelming the user cognitively with too much information and too many functions	(AB_IG_3, Pos. 10,T0)	T0	HP
			S02: But if we have too much information, especially with people with dementia, that’s not good.	Take into account specific requirements for individual conditions	(AB_IG_3, Pos. 92-93,T0)	T0	HP
			S02: Yes, they think, ‘Oh, it’s recording everything here.’ My father is also really, really, really bad. He suspects everyone of doing terrible things. (.)	Distrust of technology	(AB_K_3, Pos. 33,T0)	T0	HP
			I might, if I were dependent on a device like this, I wouldn’t go out on my own anymore.	A lack of trust in digital assistance systems and/or one’s own abilities leads to further social ‘isolation’	(A_RH2, Pos. 150,T0)	T0	RU
			I’d have to learn all that from scratch. Will I even get the hang of it? It’s all new to me.	Doubts about using the technology due to a lack of experience with technical aids and one’s own age	(A_AH_M, Pos. 137,T1)	T1	RU
			S4: Well, I’ve got to get used to all this kit first.	Instructions / guidance for "additional functions" required	(A_AH_M, Pos. 127-130)	T1	RU
			T4: That’s the question of stimulus and response. To what extent can this additional information offer you protection? How much space or how much time do I need in between to process something like this as an older person with limited sensory perception? You’ve set yourselves a really tough challenge there. That’s a major challenge.	Bear in mind reduced reaction times due to age or existing medical conditions	(AB_K_1, Pos. 96,T0)	T0	HP
			And older people are usually no longer quite on top of things cognitively. I don’t know if they’re overwhelmed. I mean, that’s how it is for me with my car – it beeps all the time, no matter what. Whatever I do, there’s always some sort of beep. It’s all meant very kindly, of course, but at some point it’s just too much. And that’s where I see the danger.	Cognitive overload with increasing age, particularly in the case of existing (neurological) conditions	(AB_M_1, Pos. 28,T0)	T0	HP
			It’s not all that simple. Yes, because I’ve never dealt with anything like that before.	Partly complex due to a lack of experience with technical devices/aids	(A_AH_M, Pos. 139,T1)	T1	RU
			Yes, I’ve had them, but I can’t use them yet. I don’t think I can do that yet.	Lack of experience and skills in using digital applications/devices	(A_AH_2, Pos. 100-101,T1)	T1	RU
			Technology is awful, isn’t it? Technology is everything, and I’m against technology.	Fear of the new, preferring to stay in familiar surroundings	(A_RH2, Pos. 118, T0)	T0	RU
			I’ve always had the feeling that it’s too much information for me. I can’t process all of that when I’m out and about. But it’s not just meant for us, is it?	Risk of cognitive overload due to the multitude of information messages displayed by the smart rollator	(A_RH2, Pos. 71,T0)	T0	RU
			But as I just said, we at ORT – or rather, ORT – are a bit of a peculiar bunch. We’re stubborn. If we don’t want to do something, then we simply won’t. You need to be aware of that. So here in the local area, that’s certainly not how it’s perceived.	Lack of openness and/or acceptance towards technical innovation	(AE_IG, Pos. 35)	T0	RU
			Yes, I have, but I can’t use it yet. I don’t think I can do that yet.	Despite understanding the aims of the assistive systems, they cannot be used independently straight away	(A_AH_2, Pos. 100-101)	T1	RU
			if it’s an older person with cognitive impairments, less is often more. They might not be able to cope with something like that at all. If they then also have five different vibration modes here, that just won’t work.	Simplicity of the system is essential for effective use, particularly in view of age, cognitive ability and existing medical conditions	(AB_K_3, Pos. 71)	T0	HP
	Possible solutions		Yes, what would be helpful now? I’d really need to practise with it first. And where’s the best place to practise?	Practice is necessary for confident use in everyday life, especially if you lack experience with technical devices	(A_AH_2, Pos. 105-106,T1)	T1	RU
			That you might also practise different situations so that you then intuitively know what the situation is. Yes, that’s what I meant.	Training in the system / rollator is important for greater safety when using it	(A_RH2, Pos. 237;T0)	T0	RU
			Perhaps a general tutorial should be created, where you simply switch to explanation mode or something similar. This could easily be integrated into the app so that, when you start using the device, it shows you how to use a rollator. What functions are currently available on the device, and what happens when I use it?	General explanatory functions as a help when needed and as a sort of ‘training’ at the start	(AB_M_3, Pos. 51,T0)	T0	HP
			S02: Exactly, that’s why you should set up in the app what you want and what you don’t want. That’s the convenience aspect of it. (..) I think there are certain things you can’t switch off, but you could switch others on. (..) I’d always keep the hazard warning active. (..) The rest you can switch on or off. (..) So that they still have a bit of freedom, freedom of function.	Partially selective choice of additional functions depending on necessity & need for improved acceptance	(AB_M_3, Pos. 75,T0)	T0	HP
			I think it also depends a bit on the training provided by the care provider for the device. And as I’ve just mentioned, it would be great if you could somehow access a short tutorial via the app, where the basics of how the system works are explained again with images and voice guidance – something so fundamental that you can quickly refer to it if you’ve perhaps forgotten.	Explanatory videos on the device to help explain the basic functions for simplified operation	(AB2, Pos. 39,T0)	T0	HP
			T4 [00:05:15]: Yes, precisely because of theft, they’ve made sure it can be removed. So if you do have to leave it in the house, nothing gets stolen or anything. That would be a shame.	Easily removable add-on systems to prevent theft	(AB_K_2, Pos. 39,T0)	T0	HP
			S2: I’d say that’s all helpful, but I need to be able to get to grips with it. I need to be trained in it. I: A very important point. You’re saying you need someone to teach you how to use it. S2: Yes, I think so. I: Could that be from the medical supplies shop, here at the care home, or privately from the family? S2: I’d say the care home, as that’s where I’m always. S3: But then we’d have to un…	General acceptance of the assistive systems, but repeated training is necessary	(A_M, Pos. 81-90,T1)	T1	RU
			I would think that if you’ve tested it so much and then developed it, its use would probably spread more quickly later on if it isn’t too complicated. Yes. Keep it as simple as possible. Focus on the essentials as much as possible. Exactly.	Simple design and handling necessary for higher user acceptance	(A_AH_4, Pos. 15-17,T1)	T1	RU
			I think my other point would be not to demotivate the patient. Perhaps there’s also something that could provide motivation, like: ‘Great, you’re doing really well now.’ So, of course, assuming that only corrections were made, it might well be that the patient simply becomes demotivated.	A gamification approach using activity statistics to motivate usage and exercise through appropriate feedback from the system	(AB_IG_2, Pos. 24,T0)	T0	HP
			These three stars show how much you’ve moved today. And they’ll fill up over time. Oh, that’s something. A challenge.	Gamification approach as a motivating challenge for more exercise	(A_AH_2, Pos. 88-90,T1)	T1	RU
			S4: Yes, precisely because of theft, they’ve made sure it can be removed. And then, if you do have to leave it in the house, nothing gets stolen or anything. That would be a problem.	Consider modular design as a precaution against theft, and the weight of the individual systems for transport	(AB_K_2, Pos. 39)	TO	HP
			We really don’t get enough exercise…	A rollator with assistive systems could be envisaged as a kind of ‘motivator’ for exercise or as a therapeutic device	(A_AH_M, Pos. 123)	T1	RU
